# Supplementary material for: Gene expression-based outcome prediction in advanced stage classical Hodgkin lymphoma treated with BEACOPP
Source: Leukemia. 2021 Jun 10;35(12):3589–93. doi: 10.1038/s41375-021-01314-1 (PMC8632672; doi:10.1038/s41375-021-01314-1)
Supplement: Supplementary file 3 — Supplementary Table 1 [file 41375_2021_1314_MOESM3_ESM.txt]

Supplementary Table 1

        Original.signature Adjusted.signature
ALDH1A1       4.946087e-03       0.0107687943
APOL6         7.091330e-03      -0.0116661834
B2M           4.052279e-03      -0.0186916539
CD300A        5.140785e-03       0.0011685162
CD68          3.871273e-03       0.0168646529
CXCL11        4.143628e-03       0.0094144104
GLUL          2.635476e-03       0.0026633529
HLA-A         5.334251e-03      -0.0199256538
HLA-C         6.619393e-03       0.0104589536
IFNG          4.056319e-03       0.0126359789
IL15RA        1.005250e-03      -0.0043226355
IRF1          5.056075e-03       0.0004303803
LMO2          6.204763e-03      -0.0065982778
LYZ           3.984269e-03      -0.0027576599
PRF1          2.921320e-03       0.0009524170
RAPGEF2       5.840404e-03       0.0018427447
RNF144B       4.708277e-03      -0.0042407364
STAT1         3.070024e-03       0.0003141008
TNFSF10       1.092730e-02       0.0232802808
WDR83         1.421974e-03      -0.0138124655
CCL17        -8.667257e-05      -0.0014232309
COL6A1       -1.111857e-03      -0.0035108474
PDGFRA       -2.512574e-04      -0.0038452385
