# Supplementary material for: Gene expression-based outcome prediction in advanced stage classical Hodgkin lymphoma treated with BEACOPP
Source: Leukemia. 2021 Jun 10;35(12):3589–93. doi: 10.1038/s41375-021-01314-1 (PMC8632672; doi:10.1038/s41375-021-01314-1)
Supplement: Supplementary file 4 — Supplementary Table 2 [file 41375_2021_1314_MOESM4_ESM.xlsx]

## Sheet: Blatt1
Supplementary Table 2
Gene	appeared in publications 2,6, 16-21	Details
GLUL	1
RNF144B	1
CD68	1
IL15RA	1
LMO2	2
CD300A	2
RAPGEF2	2
TNFSF10	2
ALDH1A1	3
B2M	1
HLA-C	2
HLA-A	1
WDR83	1
STAT1	3
CXCL11	1
IRF1	1
IFNG	1
PRF1	1
APOL6	2
LYZ	3
COL6A1	3
PDGFRA	1
CCL17	2
CD3D	4
COL18A1	4
COX7C	4
HRH1	4
PDGFRB	4
TRAa	4
UBE3A	4
ABAT	3
ASCL1	3
CASP8	3
CCNA2	3
CD69	3
CDC2	3
CHEK1	3
CTBP2	3
CYCS	3
DPP4	3
ETS2	3
FUZ	3
GPT2	3
HMMR	3
HSP90AA1	3
ITM2A	3
JMJD6	3
KPNB1	3
MAD2L1	3
MKI67	3
MMP11	3
PDE4D	3
PRKACB	3
PRKAR2A	3
RXRA	3
SSB	3
STK17A	3
TNFRSF8	3
TRADD	3
TRAF2	3
TRIM27	3
WBP4	3
A2M	2
ADRA2B	2
AP2A2	2
APOA1	2
APP	2
BAX	2
BCL11A	2
BCL2	2
BCL2L1	2
BLNK	2
CALR	2
CASP3	2
CCL22	2
CD200	2
CD34	2
CD44	2
CD8B	2
CD93	2
CSF1R	2
CX3CL1	2
CXCR4	2
F13A1	2
FN1	2
FOXP3	2
GATA1	2
GRB2	2
HLA-DRB3	2
HLX	2
HSPA5	2
IKBKG	2
IL10	2
IRF4	2
ITGA4	2
MAP2K6	2
MAPK7	2
MAPK9	2
MINK1	2
MLH1	2
NCR1	2
NF1	2
PRKCB	2
PTAFR	2
RPL22	2
SH2D1A	2
SHC1	2
ST6GAL1	2
SWAP70	2
THBS1	2
TIMP1	2
TLR2	2
TNF	2
TNFRSF11A	2
TP53	2
TXN	2
UBC	2
VCAM1	2
VIPR1	2
VWF	2
WAS	2
FGFR2	2
WT1	2
COL4A1	2
HSPG2	2
MMP2	2
TGFBI	2
RASIP1	2
LRP1	2
NFATC4	2
BTK	1
CD4	1
CSF1	1
HLA-DRA	1
IL1R1	1
IRF8	1
MALT1	1
MIF	1
MYD88	1
TANK	1
EPHB3
INE1
EML2
GUSB
References
2.	Scott DW, Chan FC, Hong F, et al. Gene expression-based model using formalin-fixed paraffin-embedded biopsies predicts overall survival in advanced-stage classical Hodgkin lymphoma. J Clin Oncol 2013; 31(6): 692-700.
6.	Steidl C, Lee T, Shah SP, et al. Tumor-associated macrophages and survival in classic Hodgkin's lymphoma. N Engl J Med 2010; 362(10): 875-85.
16.	Chetaille B, Bertucci F, Finetti P, et al. Molecular profiling of classical Hodgkin lymphoma tissues uncovers variations in the tumor microenvironment and correlations with EBV infection and outcome. Blood 2009; 113(12): 2765-3775.
17.	Devilard E, Bertucci F, Trempat P, et al. Gene expression profiling defines molecular subtypes of classical Hodgkin's disease. Oncogene 2002; 21(19): 3095-102.
18.	Sanchez-Aguilera A, Montalban C, de la Cueva P, et al. Tumor microenvironment and mitotic checkpoint are key factors in the outcome of classic Hodgkin lymphoma. Blood 2006; 108(2): 662-8.
19.	Sanchez-Espiridion B, Sanchez-Aguilera A, Montalban C, et al. A TaqMan low-density array to predict outcome in advanced Hodgkin's lymphoma using paraffin-embedded samples. Clin Cancer Res 2009; 15(4): 1367-75.
20.	Slovak ML, Bedell V, Hsu YH, et al. Molecular karyotypes of Hodgkin and Reed-Sternberg cells at disease onset reveal distinct copy number alterations in chemosensitive versus refractory Hodgkin lymphoma. Clin Cancer Res 2011; 17(10): 3443-54.
21.	Steidl C, Diepstra A, Lee T, et al. Gene expression profiling of microdissected Hodgkin Reed-Sternberg cells correlates with treatment outcome in classical Hodgkin lymphoma. Blood 2012; 120(17): 3530-40.
