# Supplementary material for: Gene expression-based outcome prediction in advanced stage classical Hodgkin lymphoma treated with BEACOPP
Source: Leukemia. 2021 Jun 10;35(12):3589–93. doi: 10.1038/s41375-021-01314-1 (PMC8632672; doi:10.1038/s41375-021-01314-1)
Supplement: Supplementary file 5 — Supplementary Table 3 [file 41375_2021_1314_MOESM5_ESM.xlsx]

## Sheet: Sheet1
Supplementary Table 3
	Gene	pValue	pValBonferroni	coef	pValFDR
1	PDGFRA	0.00032181	0.0926812	0.328454	0.0231703
2	TNFRSF8	0.000220294	0.0634448	0.333586	0.0231703
3	CCL17	0.00101704	0.292908	0.15245	0.0488179
4	APOL6	0.00896234	2.58115	-0.334356	0.184368
5	PDE4D	0.00851512	2.45235	-0.452537	0.184368
6	PTAFR	0.00873014	2.51428	0.329859	0.184368
7	TLR2	0.00816898	2.35267	0.317939	0.184368
8	TGFBI	0.0122192	3.51914	0.220788	0.219946
9	LMO2	0.0145343	4.18587	-0.284502	0.229741
10	STK17A	0.0159543	4.59483	-0.261515	0.229741
11	CD44	0.0232216	6.68781	0.216935	0.289424
12	CD8B	0.0241187	6.94618	-0.184753	0.289424
13	BLNK	0.0284189	8.18463	-0.223102	0.314794
14	BCL11A	0.0311916	8.98318	-0.200346	0.320828
15	ALDH1A1	0.040701	11.7219	-0.155327	0.39073
16	ITGA4	0.0540029	15.5528	-0.241795	0.457436
17	ST6GAL1	0.0533532	15.3657	-0.213525	0.457436
18	UBE3A	0.0585894	16.8737	-0.302041	0.468715
19	CALR	0.0957193	27.5672	0.279299	0.511079
20	CSF1R	0.0884828	25.483	0.233925	0.511079
21	EML2	0.0790687	22.7718	-0.176491	0.511079
22	GATA1	0.0913946	26.3216	0.1089	0.511079
23	HSPG2	0.0834263	24.0268	0.173896	0.511079
24	IL10	0.0856364	24.6633	0.171179	0.511079
25	JMJD6	0.0720292	20.7444	0.406716	0.511079
26	SSB	0.0941323	27.1101	0.333052	0.511079
27	VIPR1	0.0958273	27.5983	-0.189105	0.511079
28	BCL2L1	0.101809	29.321	0.287402	0.52359
29	HRH1	0.106085	30.5525	0.166678	0.526768
30	CD300A	0.124475	35.8489	-0.194958	0.571936
31	GUSB	0.134018	38.5971	0.229661	0.571936
32	HLX	0.13504	38.8916	0.280655	0.571936
33	IFNG	0.131166	37.7757	-0.111519	0.571936
34	TIMP1	0.131253	37.8009	0.0904777	0.571936
35	CCL22	0.143544	41.3407	0.0687452	0.574741
36	COL4A1	0.148311	42.7135	0.122924	0.574741
37	HLA-DRB3	0.151668	43.6803	0.0954771	0.574741
38	TRADD	0.148648	42.8106	0.163737	0.574741
39	BTK	0.158222	45.5679	-0.211558	0.584203
40	CXCL11	0.169735	48.8838	-0.0797648	0.608357
41	IRF4	0.173213	49.8852	0.147936	0.608357
42	INE1	0.181967	52.4066	-0.257478	0.615952
43	PRF1	0.18393	52.9719	-0.127419	0.615952
44	ASCL1	0.227821	65.6125	-0.111383	0.637477
45	CX3CL1	0.226508	65.2343	0.128599	0.637477
46	DPP4	0.21813	62.8216	0.154638	0.637477
47	EPHB3	0.213497	61.4872	0.113987	0.637477
48	IRF8	0.2302	66.2976	-0.139464	0.637477
49	MIF	0.220782	63.5853	0.152826	0.637477
50	MYD88	0.198853	57.2696	-0.169247	0.637477
51	STAT1	0.221774	63.8708	-0.0995132	0.637477
52	TRAF2	0.200921	57.8652	0.258636	0.637477
53	SWAP70	0.238508	68.6904	-0.16097	0.648023
54	ITM2A	0.248317	71.5153	-0.102364	0.662178
55	CCNA2	0.265228	76.3856	-0.127294	0.683928
56	MALT1	0.268559	77.3449	-0.150449	0.683928
57	RPL22	0.270722	77.9678	-0.144801	0.683928
58	HSPA5	0.278265	80.1403	0.201714	0.690864
59	APP	0.298693	86.0237	0.131825	0.698885
60	F13A1	0.296085	85.2726	0.0650209	0.698885
61	PRKACB	0.293192	84.4392	-0.0775445	0.698885
62	TXN	0.305762	88.0595	0.0914122	0.698885
63	WDR83	0.305205	87.8989	0.199723	0.698885
64	RXRA	0.317888	91.5518	0.183576	0.715248
65	CD3D	0.325149	93.6428	-0.0993066	0.715282
66	COL18A1	0.332805	95.8477	0.144612	0.715282
67	NCR1	0.331112	95.3603	-0.108722	0.715282
68	CD34	0.346538	99.8029	0.0988727	0.726653
69	NFATC4	0.348188	100.278	0.102381	0.726653
70	A2M	0.397236	114.404	-0.0943477	0.735434
71	CASP3	0.447444	128.864	-0.121345	0.735434
72	CD200	0.37559	108.17	-0.135915	0.735434
73	ETS2	0.428039	123.275	0.113409	0.735434
74	FGFR2	0.379878	109.405	0.0785658	0.735434
75	FN1	0.431685	124.325	0.0410116	0.735434
76	FOXP3	0.420213	121.021	-0.0663658	0.735434
77	FUZ	0.431881	124.382	0.140775	0.735434
78	GPT2	0.435995	125.567	0.0979747	0.735434
79	KPNB1	0.379389	109.264	0.170677	0.735434
80	LRP1	0.402403	115.892	0.0776851	0.735434
81	MAD2L1	0.448362	129.128	-0.0838111	0.735434
82	MAPK9	0.404532	116.505	-0.126239	0.735434
83	MINK1	0.433934	124.973	0.154989	0.735434
84	MLH1	0.449432	129.436	0.145552	0.735434
85	PRKCB	0.378382	108.974	-0.0990447	0.735434
86	RAPGEF2	0.448427	129.147	-0.143742	0.735434
87	WBP4	0.425141	122.441	0.12614	0.735434
88	WT1	0.44864	129.208	0.0542081	0.735434
89	CD4	0.462655	133.245	0.0982373	0.736103
90	CSF1	0.466758	134.426	-0.110698	0.736103
91	MAP2K6	0.4754	136.915	-0.120942	0.736103
92	MMP2	0.475231	136.867	0.039698	0.736103
93	SHC1	0.467669	134.689	0.15848	0.736103
94	BAX	0.521795	150.277	0.117351	0.765808
95	CASP8	0.524054	150.928	-0.0998169	0.765808
96	CD93	0.521662	150.239	0.0896993	0.765808
97	MAPK7	0.526493	151.63	0.176725	0.765808
98	TNFRSF11A	0.51087	147.131	0.0696891	0.765808
99	UBC	0.517527	149.048	0.0873981	0.765808
100	NF1	0.547989	157.821	0.125758	0.789105
101	TNF	0.566506	163.154	0.070823	0.807692
102	HMMR	0.576536	166.042	-0.0684661	0.813933
103	THBS1	0.584611	168.368	0.047808	0.81732
104	COX7C	0.60206	173.393	0.0789909	0.819961
105	CTBP2	0.59342	170.905	0.0882897	0.819961
106	IRF1	0.614971	177.112	-0.0493611	0.819961
107	LYZ	0.61008	175.703	-0.0274075	0.819961
108	MMP11	0.614726	177.041	0.0465824	0.819961
109	CDC2	0.644041	185.484	-0.0623608	0.830489
110	IL15RA	0.645936	186.03	-0.0609851	0.830489
111	TANK	0.630981	181.723	-0.053073	0.830489
112	VWF	0.642191	184.951	0.0545614	0.830489
113	CD68	0.684467	197.126	0.0394201	0.872241
114	COL6A1	0.721519	207.797	0.0214482	0.911392
115	IL1R1	0.733232	211.171	-0.0339803	0.918134
116	GLUL	0.742347	213.796	-0.0244833	0.921534
117	B2M	0.753358	216.967	0.0394601	0.92721
118	AP2A2	0.76842	221.305	0.0396992	0.936144
119	BCL2	0.799623	230.291	-0.0337604	0.936144
120	MKI67	0.790255	227.593	-0.0287246	0.936144
121	RASIP1	0.79761	229.712	0.0298475	0.936144
122	TRIM27	0.794586	228.841	0.0633937	0.936144
123	WAS	0.787934	226.925	-0.0405042	0.936144
124	TP53	0.806871	232.379	-0.0329578	0.937012
125	CXCR4	0.830493	239.182	-0.0212979	0.941975
126	HLA-DRA	0.822218	236.799	0.016552	0.941975
127	HSP90AA1	0.837311	241.146	0.0229815	0.941975
128	PRKAR2A	0.831221	239.392	-0.0621745	0.941975
129	IKBKG	0.848595	244.395	0.0230754	0.947269
130	PDGFRB	0.875996	252.287	-0.0177666	0.962927
131	RNF144B	0.874018	251.717	0.017525	0.962927
132	CD69	0.897813	258.57	0.0168995	0.979433
133	HLA-C	0.905021	260.646	0.0135258	0.979872
134	ADRA2B	0.916191	263.863	-0.0107232	0.981029
135	CHEK1	0.919715	264.878	-0.0152674	0.981029
136	TRA	0.927238	267.045	-0.00767305	0.981782
137	HLA-A	0.940606	270.894	-0.00743946	0.988666
138	ABAT	0.947817	272.971	-0.00899405	0.989026
139	APOA1	0.960542	276.636	-0.00492246	0.990085
140	SH2D1A	0.962583	277.224	-0.00430238	0.990085
141	TNFSF10	0.97688	281.341	-0.0031802	0.991967
142	VCAM1	0.97819	281.719	0.00323514	0.991967
143	GRB2	0.986821	284.204	0.00201914	0.993721
144	CYCS	0.99712	287.171	0.000712413	0.99712
