# Supplementary material for: Gene expression-based outcome prediction in advanced stage classical Hodgkin lymphoma treated with BEACOPP
Source: Leukemia. 2021 Jun 10;35(12):3589–93. doi: 10.1038/s41375-021-01314-1 (PMC8632672; doi:10.1038/s41375-021-01314-1)
Supplement: Supplementary file 6 — Supplementary Table 4 [file 41375_2021_1314_MOESM6_ESM.xlsx]

## Sheet: Sheet1
Supplementary Table 4
	Gene	pValue	pValBonferroni	coef	pValFDR
1	CD3D	0.0179483	5.16911	-0.25589	0.861518
2	PDE4D	0.00982757	2.83034	-0.513412	0.861518
3	SH2D1A	0.0120734	3.47715	-0.23354	0.861518
4	A2M	0.514261	148.107	0.0889852	0.997473
5	ABAT	0.964554	277.792	-0.00683407	0.997473
6	ADRA2B	0.523204	150.683	0.073432	0.997473
7	ALDH1A1	0.386203	111.226	0.0691067	0.997473
8	AP2A2	0.209137	60.2315	0.187573	0.997473
9	APOA1	0.721786	207.874	0.0422732	0.997473
10	APOL6	0.709182	204.244	-0.05661	0.997473
11	APP	0.730083	210.264	0.0477095	0.997473
12	ASCL1	0.466811	134.442	0.0748636	0.997473
13	B2M	0.928445	267.392	0.012391	0.997473
14	BAX	0.308261	88.7792	-0.204084	0.997473
15	BCL11A	0.738638	212.728	-0.0349775	0.997473
16	BCL2	0.475147	136.842	-0.102814	0.997473
17	BCL2L1	0.481958	138.804	-0.140437	0.997473
18	BLNK	0.845075	243.381	0.0228139	0.997473
19	BTK	0.320795	92.3891	0.165506	0.997473
20	CALR	0.7613	219.254	0.0544642	0.997473
21	CASP3	0.206209	59.3881	-0.233398	0.997473
22	CASP8	0.767491	221.037	-0.0546432	0.997473
23	CCL17	0.82085	236.405	0.00924188	0.997473
24	CCL22	0.56121	161.629	0.0293612	0.997473
25	CCNA2	0.152009	43.7787	-0.189344	0.997473
26	CD200	0.304723	87.7602	-0.174811	0.997473
27	CD300A	0.382946	110.288	0.123424	0.997473
28	CD34	0.651239	187.557	0.056977	0.997473
29	CD4	0.772669	222.529	-0.0414448	0.997473
30	CD44	0.537218	154.719	0.0735599	0.997473
31	CD68	0.233567	67.2672	0.12295	0.997473
32	CD69	0.189006	54.4337	-0.182359	0.997473
33	CD8B	0.859314	247.482	-0.0159277	0.997473
34	CD93	0.602104	173.406	0.0838434	0.997473
35	CDC2	0.304095	87.5794	-0.150366	0.997473
36	CHEK1	0.184394	53.1056	-0.224804	0.997473
37	COL18A1	0.713808	205.577	-0.0615654	0.997473
38	COL4A1	0.86619	249.463	0.0161211	0.997473
39	COL6A1	0.991051	285.423	0.000769875	0.997473
40	COX7C	0.229162	65.9986	-0.17706	0.997473
41	CSF1	0.552723	159.184	0.101942	0.997473
42	CSF1R	0.0403374	11.6172	0.297163	0.997473
43	CTBP2	0.511981	147.45	0.118564	0.997473
44	CX3CL1	0.505985	145.724	0.0785741	0.997473
45	CXCL11	0.493717	142.191	0.0412178	0.997473
46	CXCR4	0.696887	200.703	-0.0466342	0.997473
47	CYCS	0.456679	131.523	-0.172794	0.997473
48	DPP4	0.763096	219.772	0.0402327	0.997473
49	EML2	0.525183	151.253	-0.0746205	0.997473
50	EPHB3	0.371928	107.115	0.0945504	0.997473
51	ETS2	0.396114	114.081	0.13852	0.997473
52	F13A1	0.276051	79.5028	0.0801929	0.997473
53	FGFR2	0.81239	233.968	-0.0228105	0.997473
54	FN1	0.608907	175.365	0.0300206	0.997473
55	FOXP3	0.997473	287.272	-0.000297173	0.997473
56	FUZ	0.844186	243.125	0.0401732	0.997473
57	GATA1	0.107644	31.0016	0.120218	0.997473
58	GLUL	0.611795	176.197	0.0441957	0.997473
59	GPT2	0.334625	96.372	0.136219	0.997473
60	GRB2	0.933375	268.812	0.0122586	0.997473
61	GUSB	0.423613	122.001	0.136839	0.997473
62	HLA-A	0.877376	252.684	0.0179617	0.997473
63	HLA-C	0.912356	262.759	-0.0135164	0.997473
64	HLA-DRA	0.493534	142.138	0.0627437	0.997473
65	HLA-DRB3	0.180599	52.0125	0.106094	0.997473
66	HLX	0.356759	102.747	0.190182	0.997473
67	HMMR	0.491689	141.606	-0.0973997	0.997473
68	HRH1	0.493382	142.094	0.0792023	0.997473
69	HSP90AA1	0.90752	261.366	-0.0151141	0.997473
70	HSPA5	0.954374	274.86	-0.0120861	0.997473
71	HSPG2	0.853058	245.681	0.0223144	0.997473
72	IFNG	0.983956	283.379	0.00155926	0.997473
73	IKBKG	0.754278	217.232	0.044619	0.997473
74	IL10	0.977871	281.627	0.00295829	0.997473
75	IL15RA	0.109443	31.5196	0.23053	0.997473
76	IL1R1	0.884915	254.856	0.0164205	0.997473
77	INE1	0.0487124	14.0292	-0.458279	0.997473
78	IRF1	0.839773	241.855	0.0220076	0.997473
79	IRF4	0.595163	171.407	-0.0668674	0.997473
80	IRF8	0.684008	196.994	0.0531907	0.997473
81	ITGA4	0.321586	92.6168	-0.154636	0.997473
82	ITM2A	0.10522	30.3033	-0.162877	0.997473
83	JMJD6	0.769772	221.694	0.0726681	0.997473
84	KPNB1	0.306355	88.2302	-0.207597	0.997473
85	LMO2	0.244795	70.501	0.160477	0.997473
86	LRP1	0.156482	45.0667	0.149823	0.997473
87	LYZ	0.643728	185.394	-0.0289461	0.997473
88	MAD2L1	0.979039	281.963	-0.00325582	0.997473
89	MALT1	0.0331074	9.53492	-0.331836	0.997473
90	MAP2K6	0.338641	97.5287	-0.183148	0.997473
91	MAPK7	0.542993	156.382	0.188669	0.997473
92	MAPK9	0.313524	90.295	-0.178517	0.997473
93	MIF	0.699892	201.569	-0.0421265	0.997473
94	MINK1	0.555325	159.934	0.132965	0.997473
95	MKI67	0.261505	75.3134	-0.140089	0.997473
96	MLH1	0.580386	167.151	-0.122485	0.997473
97	MMP11	0.866065	249.427	0.01821	0.997473
98	MMP2	0.927979	267.258	-0.0058186	0.997473
99	MYD88	0.927133	267.014	-0.0145504	0.997473
100	NCR1	0.300004	86.401	0.119346	0.997473
101	NF1	0.26926	77.547	-0.209559	0.997473
102	NFATC4	0.921317	265.339	0.0132039	0.997473
103	PDGFRA	0.653115	188.097	0.0482481	0.997473
104	PDGFRB	0.676569	194.852	0.0543258	0.997473
105	PRF1	0.964167	277.68	0.00457567	0.997473
106	PRKACB	0.211847	61.012	-0.107461	0.997473
107	PRKAR2A	0.303956	87.5394	0.363898	0.997473
108	PRKCB	0.58374	168.117	-0.0690085	0.997473
109	PTAFR	0.225838	65.0415	0.165862	0.997473
110	RAPGEF2	0.250496	72.1428	0.217219	0.997473
111	RASIP1	0.627524	180.727	-0.0673956	0.997473
112	RNF144B	0.226404	65.2042	0.139202	0.997473
113	RPL22	0.207566	59.779	-0.19511	0.997473
114	RXRA	0.270085	77.7846	0.223224	0.997473
115	SHC1	0.796116	229.281	-0.0686127	0.997473
116	SSB	0.57402	165.318	-0.115453	0.997473
117	ST6GAL1	0.390465	112.454	-0.118148	0.997473
118	STAT1	0.590294	170.005	-0.0507196	0.997473
119	STK17A	0.115903	33.3802	-0.204536	0.997473
120	SWAP70	0.492567	141.859	0.114297	0.997473
121	TANK	0.760201	218.938	0.0417289	0.997473
122	TGFBI	0.312481	89.9945	0.100732	0.997473
123	THBS1	0.431983	124.411	0.07613	0.997473
124	TIMP1	0.646868	186.298	0.0300264	0.997473
125	TLR2	0.112142	32.2968	0.205346	0.997473
126	TNF	0.561258	161.642	-0.0755064	0.997473
127	TNFRSF11A	0.787436	226.782	-0.0323031	0.997473
128	TNFRSF8	0.614541	176.988	0.0503838	0.997473
129	TNFSF10	0.390908	112.581	0.0974186	0.997473
130	TP53	0.312344	89.955	-0.157732	0.997473
131	TRA	0.452446	130.304	0.0700401	0.997473
132	TRADD	0.946215	272.51	0.00964195	0.997473
133	TRAF2	0.686958	197.844	-0.0861513	0.997473
134	TRIM27	0.951494	274.03	0.0172256	0.997473
135	TXN	0.834015	240.196	-0.0200031	0.997473
136	UBC	0.78199	225.213	0.0418886	0.997473
137	UBE3A	0.672463	193.669	-0.0788826	0.997473
138	VCAM1	0.539498	155.375	0.0843736	0.997473
139	VIPR1	0.43029	123.923	-0.0999283	0.997473
140	VWF	0.982418	282.936	-0.00304468	0.997473
141	WAS	0.554772	159.774	-0.0998772	0.997473
142	WBP4	0.812996	234.143	-0.0418779	0.997473
143	WDR83	0.906689	261.126	0.0246215	0.997473
144	WT1	0.236079	67.9908	0.0966969	0.997473
