# Supplementary material for: Gene expression-based outcome prediction in advanced stage classical Hodgkin lymphoma treated with BEACOPP
Source: Leukemia. 2021 Jun 10;35(12):3589–93. doi: 10.1038/s41375-021-01314-1 (PMC8632672; doi:10.1038/s41375-021-01314-1)
Supplement: Supplementary file 7 — Supplementary Table 5 [file 41375_2021_1314_MOESM7_ESM.xlsx]

## Sheet: Sheet1
Supplementary Table 5
gene	coef	Code.Class	Accession
CCL17	0.0100776	Endogenous	NM_002987.2
EML2	-0.0025194	Housekeeping	NM_012155.2
EPHB3	-0.0025194	Housekeeping	NM_004443.3
GUSB	-0.0025194	Housekeeping	NM_000181.1
INE1	-0.0025194	Housekeeping	NR_024616.1
