# Supplementary material for: Gene expression-based outcome prediction in advanced stage classical Hodgkin lymphoma treated with BEACOPP
Source: Leukemia. 2021 Jun 10;35(12):3589–93. doi: 10.1038/s41375-021-01314-1 (PMC8632672; doi:10.1038/s41375-021-01314-1)
Supplement: Supplementary file 8 — Supplementary Table 6 [file 41375_2021_1314_MOESM8_ESM.xlsx]

## Sheet: Sheet1
Supplementary Table 6
gene	coef	Code.Class	Accession
CCL17	0.0135194	Endogenous	NM_002987.2
HSPA5	0.135386	Endogenous	NM_005347.3
JMJD6	0.0418433	Endogenous	NM_001081461.1
PDE4D	-0.0255457	Endogenous	NM_006203.4
PDGFRA	0.0879016	Endogenous	NM_006206.3
PTAFR	0.107483	Endogenous	NM_000952.3
SSB	0.00316531	Endogenous	NM_003142.3
TNFRSF8	0.0879307	Endogenous	NM_152942.2
EML2	-0.112921	Housekeeping	NM_012155.2
EPHB3	-0.112921	Housekeeping	NM_004443.3
GUSB	-0.112921	Housekeeping	NM_000181.1
INE1	-0.112921	Housekeeping	NR_024616.1
